# Supplementary material for: Conservation Genomic Analysis of the Asian Honeybee in China Reveals Climate Factors Underlying Its Population Decline
Source: Insects. 2022 Oct 19;13(10):953. doi: 10.3390/insects13100953 (PMC9604051; doi:10.3390/insects13100953)
Supplement: Supplementary file 1 [file insects-13-00953-s001.zip › Supplementary File S1.xlsx]

## Sheet: Sheet1
Sample_ID	SRA_ID	Country	Province	City	Group	Longitude	Latitude	Altitude	Collection_time	clean_reads	mapped_reads	mapping_rate	Average_depth(X)
AB01	SRR10549718	China	Sichuan	Maerkang, Aba	AB	102.127	31.8922	2621	2014-05-23	40861573	40111180	0.9816	13.7827
AB02	SRR10549729	China	Sichuan	Maerkang, Aba	AB	102.126	31.894	2600	2017-06-01	32051668	26624525	0.8307	12.0493
AB03	SRR10549740	China	Sichuan	Maerkang, Aba	AB	102.126	31.894	2600	2017-06-01	47686162	47418580	0.9944	21.5361
AB04	SRR10549751	China	Sichuan	Maerkang, Aba	AB	102.126	31.894	2600	2017-06-01	56788590	56489492	0.9947	25.6533
AB05	SRR10549763	China	Sichuan	Maerkang, Aba	AB	102.126	31.894	2600	2017-06-01	62402368	62064068	0.9946	28.2105
AB06	SRR10549774	China	Sichuan	Maerkang, Aba	AB	102.126	31.894	2600	2017-06-01	71783646	71436011	0.9952	32.4444
AB07	SRR10549548	China	Sichuan	Maerkang, Aba	AB	102.248	31.8872	2630	2012-08-01	43362922	42943039	0.9903	17.3256
AB08	SRR10549559	China	Sichuan	Maerkang, Aba	AB	102.248	31.8872	2630	2012-08-01	60704721	57209367	0.9424	22.886
AB09	SRR10549570	China	Sichuan	Maerkang, Aba	AB	102.248	31.8872	2630	2012-08-01	48667172	48123209	0.9888	18.8552
AB10	SRR10549581	China	Sichuan	Maerkang, Aba	AB	102.248	31.8872	2630	2012-08-01	57517548	56315851	0.9791	23.513
AB11	SRR10549785	China	Sichuan	Maerkang, Aba	AB	102.285	31.8676	2670	2012-08-01	59480799	59067201	0.993	24.3381
AB12	SRR10549796	China	Sichuan	Maerkang, Aba	AB	102.285	31.8676	2670	2012-08-01	64189637	63536352	0.9898	24.9201
AB13	SRR10549807	China	Sichuan	Maerkang, Aba	AB	102.285	31.8676	2670	2012-08-01	62783685	61760027	0.9837	25.5639
AB14	SRR10549818	China	Sichuan	Maerkang, Aba	AB	102.248	31.9173	2750	2012-08-01	55241560	54794366	0.9919	22.5154
AB15	SRR10549829	China	Sichuan	Maerkang, Aba	AB	102.248	31.9173	2750	2012-08-01	42642343	21597224	0.5065	8.2168
AB16	SRR10549840	China	Sichuan	Maerkang, Aba	AB	102.248	31.9173	2750	2012-08-01	52575144	52030050	0.9896	21.2071
AB17	SRR10549851	China	Sichuan	Maerkang, Aba	AB	102.248	31.9173	2750	2012-08-01	48230287	47886501	0.9929	19.9121
AB18	SRR10549862	China	Sichuan	Maerkang, Aba	AB	102.126	31.894	2600	2012-08-01	53440006	52104802	0.975	21.3314
AB19	SRR6301285	China	Sichuan	Maerkang, Aba	AB	102.17	31.54	missing	2014-07-03	13481022	12044487	0.8934	6.8417
AB20	SRR6301286	China	Sichuan	Maerkang, Aba	AB	102.17	31.54	missing	2014-07-03	11328173	9572797	0.845	5.4342
AB21	SRR6301287	China	Sichuan	Maerkang, Aba	AB	102.17	31.54	missing	2014-07-03	9709228	8957649	0.9226	5.0858
AB22	SRR6301288	China	Sichuan	Maerkang, Aba	AB	102.17	31.54	missing	2014-07-03	11248430	9911560	0.8812	5.6236
AB23	SRR6301289	China	Sichuan	Maerkang, Aba	AB	102.17	31.54	missing	2014-07-03	10224351	8982220	0.8785	5.0922
AB24	SRR6301290	China	Sichuan	Maerkang, Aba	AB	102.17	31.54	missing	2014-07-03	10221779	8734395	0.8545	4.9586
AB25	SRR6301291	China	Sichuan	Maerkang, Aba	AB	102.17	31.54	missing	2014-07-03	12237276	11560503	0.9447	6.5665
AB26	SRR6301292	China	Sichuan	Maerkang, Aba	AB	102.17	31.54	missing	2014-07-03	13610128	12352921	0.9076	7.0108
AB27	SRR6301293	China	Sichuan	Maerkang, Aba	AB	102.17	31.54	missing	2014-07-03	9943603	9541337	0.9595	5.422
AB28	SRR6301294	China	Sichuan	Maerkang, Aba	AB	102.17	31.54	missing	2014-07-03	25052457	21958371	0.8765	11.8884
BM01	SRR10549600	China	Tibet	Bomi	BM	95.287	30.0199	2382	2017-06-23	37942512	37709928	0.9939	16.1337
BM02	SRR10549601	China	Tibet	Bomi	BM	95.287	30.0199	2382	2017-06-23	28676947	28462157	0.9925	12.2504
BM03	SRR10549602	China	Tibet	Bomi	BM	95.287	30.0199	2382	2017-06-23	33189051	32935309	0.9924	13.9766
BM04	SRR10549604	China	Tibet	Bomi	BM	95.287	30.0199	2382	2017-06-23	32972067	32711201	0.9921	13.9611
BM05	SRR10549605	China	Tibet	Bomi	BM	95.287	30.0199	2382	2017-06-23	35761500	35503192	0.9928	15.3853
BM06	SRR10549606	China	Tibet	Bomi	BM	95.2858	30.0233	2382	2015-07-24	35433656	35127164	0.9914	14.328
BM07	SRR10549607	China	Tibet	Bomi	BM	95.2858	30.0233	2382	2015-07-24	37618435	37255728	0.9904	15.415
BM08	SRR10549608	China	Tibet	Bomi	BM	95.2858	30.0233	2382	2015-07-24	39189721	38637088	0.9859	14.5526
BM09	SRR10549609	China	Tibet	Bomi	BM	95.2858	30.0233	2382	2015-07-24	38287599	37927202	0.9906	15.6485
BM10	SRR10549610	China	Tibet	Bomi	BM	95.2858	30.0233	2382	2015-07-24	36366608	36089892	0.9924	15.2984
BM11	SRR10549618	China	Tibet	Bomi	BM	95.2858	30.0233	2382	2015-07-24	44583002	44178311	0.9909	17.7013
BM12	SRR10549629	China	Tibet	Bomi	BM	95.2858	30.0233	2382	2015-07-24	38503714	38315045	0.9951	16.3334
BM13	SRR10549640	China	Tibet	Bomi	BM	95.2858	30.0233	2382	2015-07-24	51638622	51062096	0.9888	20.8469
BM14	SRR10549652	China	Tibet	Bomi	BM	95.2858	30.0233	2382	2015-07-24	47084411	46831881	0.9946	19.9591
BM15	SRR10549663	China	Tibet	Bomi	BM	95.4658	29.9071	2300	2008-06-23	39303910	38848208	0.9884	14.5529
BM16	SRR10549674	China	Tibet	Bomi	BM	95.4658	29.9071	2300	2008-06-23	38722039	38524009	0.9949	16.4459
BM17	SRR10549685	China	Tibet	Bomi	BM	95.4658	29.9071	2300	2008-06-23	43047496	42744593	0.993	18.2647
BM18	SRR10549696	China	Tibet	Bomi	BM	95.4658	29.9071	2300	2008-06-23	46977839	46669475	0.9934	19.4366
BM19	SRR10549707	China	Tibet	Bomi	BM	95.4658	29.9071	2300	2008-06-23	37618435	37255728	0.9904	15.415
BM20	SRR6301342	China	Tibet	Bomi	BM	95.29	30.02	missing	2016-07-07	23669241	19523098	0.8248	13.1892
BM21	SRR6301343	China	Tibet	Bomi	BM	95.29	30.02	missing	2016-07-07	35049169	34276691	0.978	23.1619
BM22	SRR6301344	China	Tibet	Bomi	BM	95.29	30.02	missing	2016-07-07	28037038	24094407	0.8594	16.2775
BM23	SRR6301345	China	Tibet	Bomi	BM	95.29	30.02	missing	2016-07-07	33241317	32820549	0.9873	22.262
BM24	SRR6301346	China	Tibet	Bomi	BM	95.29	30.02	missing	2016-07-07	42242210	36102191	0.8546	24.3005
BM25	SRR6301347	China	Tibet	Bomi	BM	95.29	30.02	missing	2016-07-07	25467218	25043151	0.9833	16.8274
BM26	SRR6301348	China	Tibet	Bomi	BM	95.29	30.02	missing	2016-07-07	12099750	11193116	0.9251	6.3608
BM27	SRR6301349	China	Tibet	Bomi	BM	95.29	30.02	missing	2016-07-07	23849527	23357183	0.9794	13.2073
BM28	SRR6301350	China	Tibet	Bomi	BM	95.29	30.02	missing	2016-07-07	26121626	23839831	0.9126	13.4949
BM29	SRR6301351	China	Tibet	Bomi	BM	95.29	30.02	missing	2016-07-07	25346763	20078812	0.7922	11.3768
NE01	SRR10549654	China	Liaoning	Huludao	NE	120.745	40.5754	330	2008-07-11	39880853	39628369	0.9937	16.9052
NE02	SRR10549655	China	Liaoning	Huludao	NE	120.745	40.5754	330	2008-07-11	44866878	44584563	0.9937	18.8768
NE03	SRR10549656	China	Liaoning	Huludao	NE	120.745	40.5754	330	2008-07-11	47819779	47543987	0.9942	20.3938
NE04	SRR10549657	China	Liaoning	Huludao	NE	120.745	40.5754	330	2008-07-11	49685066	49399410	0.9943	20.882
NE05	SRR10549658	China	Liaoning	Huludao	NE	120.745	40.5754	330	2008-07-11	51722205	51426713	0.9943	21.562
NE06	SRR6301324	China	Liaoning	Qingyuan	NE	119.75	40.24	missing	2014-07-03	9974343	8345344	0.8367	4.7223
NE07	SRR6301325	China	Liaoning	Qingyuan	NE	119.75	40.24	missing	2014-07-03	24282810	23222950	0.9564	13.1554
NE08	SRR6301326	China	Liaoning	Qingyuan	NE	119.75	40.24	missing	2014-07-03	12406789	11436491	0.9218	6.3398
NE09	SRR6301337	China	Liaoning	Qingyuan	NE	119.75	40.24	missing	2014-07-03	13649610	11081300	0.8118	6.2874
NE10	SRR6301338	China	Liaoning	Qingyuan	NE	119.75	40.24	missing	2014-07-03	22377545	20940997	0.9358	11.8604
NE11	SRR6301339	China	Liaoning	Qingyuan	NE	119.75	40.24	missing	2014-07-03	12573387	11654915	0.927	6.5619
NE12	SRR6301340	China	Liaoning	Qingyuan	NE	119.75	40.24	missing	2014-07-03	21439362	20245841	0.9443	11.4781
NE13	SRR6301341	China	Liaoning	Qingyuan	NE	119.75	40.24	missing	2014-07-03	9231497	7937403	0.8598	4.5086
NE14	SRR6301364	China	Liaoning	Qingyuan	NE	119.75	40.24	missing	2014-07-03	26368568	25441370	0.9648	13.7938
NE15	SRR6301365	China	Liaoning	Qingyuan	NE	119.75	40.24	missing	2014-07-03	11242024	10542097	0.9377	5.9808
NE16	SRR21073031	China	Jilin	Jilin	NE	125.324	43.871	222	missing	105772962	5541512	0.0524	3.1791
NE17	SRR21073030	China	Jilin	Jilin	NE	125.324	43.871	222	missing	105772962	5541512	0.0524	3.1791
NE18	SRR21073029	China	Jilin	Jilin	NE	125.324	43.871	222	missing	105772962	5541512	0.0524	3.1791
NE19	SRR10549659	China	Jilin	Yanbian	NE	129.762	43.325	310	2017-09-01	105772962	5541512	0.0524	3.1791
NE20	SRR10549660	China	Jilin	Yanbian	NE	129.693	43.5073	289	2017-09-01	40872727	40676142	0.9952	17.4721
NE21	SRR10549661	China	Jilin	Yanbian	NE	128.116	42.6383	537	2017-09-01	36270041	36085577	0.9949	15.9937
NE22	SRR10549662	China	Jilin	Jilin	NE	125.605	42.1441	392	2002-09-01	54216736	51810021	0.9556	18.2167
NE23	SRR10549664	China	Jilin	Jilin	NE	126.632	43.0002	357	2017-09-01	42789238	42581430	0.9951	18.3179
NE24	SRR10549665	China	Jilin	Jilin	NE	126.632	43.0002	357	2017-09-01	56512433	56259752	0.9955	24.1718
NE25	SRR10549666	China	Jilin	Dunhua	NE	128.342	43.8628	436	2015-06-13	37511246	36346513	0.9689	14.6539
NE26	SRR10549667	China	Jilin	Dunhua	NE	128.342	43.8628	436	2015-06-13	58440097	57087612	0.9769	23.2014
NE27	SRR10549668	China	Jilin	Changbaishan	NE	126.552	41.9538	557	2007-04-01	41669934	39981910	0.9595	14.6765
NE28	SRR10549669	China	Jilin	Changbaishan	NE	126.427	43.1427	608	2017-09-01	47653441	47432276	0.9954	20.1691
NE29	SRR10549670	China	Heilongjiang	Dongning	NE	130.872	43.743	422	2003-04-01	35509765	33458361	0.9422	12.9507
HN01	SRR21073034	China	Hainan	Haikou	HN	110.33	19.98	30	missing	46132135	45346692	0.983	30.4973
HN02	SRR21073033	China	Hainan	Haikou	HN	110.33	19.98	30	missing	53256389	49613578	0.9316	33.3356
HN03	SRR21073032	China	Hainan	Haikou	HN	110.33	19.98	30	missing	68115070	65529919	0.962	44.1406
HN04	SRR10549709	China	Hainan	Wenchang	HN	110.086	19.3084	20	2004-10-01	35715066	33777424	0.9457	13.355
HN05	SRR10549710	China	Hainan	Wenchang	HN	110.086	19.3084	17	2004-10-01	57347596	52038668	0.9074	20.5259
HN06	SRR10549711	China	Hainan	Wenchang	HN	110.086	19.3084	99	2004-10-01	39595416	38098619	0.9622	14.8856
HN07	SRR10549712	China	Hainan	Wenchang	HN	110.798	19.5433	12	2009-06-18	40563616	39870167	0.9829	15.2768
HN08	SRR10549713	China	Hainan	Wenchang	HN	110.594	20.0546	180	2007-09-01	29417745	29260008	0.9946	12.6632
HN09	SRR10549714	China	Hainan	Wenchang	HN	110.594	20.0546	180	2007-09-01	43819694	43607025	0.9951	18.5893
HN10	SRR10549715	China	Hainan	Wenchang	HN	110.594	20.0546	180	2007-09-01	45358290	45094248	0.9942	19.3378
HN11	SRR10549716	China	Hainan	Wenchang	HN	110.594	20.0546	180	2007-09-01	46136253	45870415	0.9942	19.6351
HN12	SRR10549717	China	Hainan	Wenchang	HN	110.594	20.0546	180	2007-09-01	49689196	49354836	0.9933	20.8445
HN13	SRR10549719	China	Hainan	Sanya	HN	109.404	18.4067	207	2015-04-12	54145059	53001547	0.9789	21.5035
HN14	SRR10549720	China	Hainan	Sanya	HN	109.404	18.4067	207	2015-04-12	44929962	44594554	0.9925	19.0817
HN15	SRR10549721	China	Hainan	Sanya	HN	109.404	18.4067	207	2015-04-12	53714007	52077747	0.9695	21.4393
HN16	SRR10549722	China	Hainan	Sanya	HN	109.522	18.2607	130	2017-11-28	22879373	21533812	0.9412	9.7397
HN17	SRR10549723	China	Hainan	Sanya	HN	109.522	18.2607	130	2017-11-28	47885638	46568745	0.9725	21.1639
HN18	SRR10549724	China	Hainan	Haikou	HN	110.219	20.001	78	2004-10-01	38614596	36665947	0.9495	14.5839
HN19	SRR10549725	China	Hainan	Haikou	HN	110.219	20.001	39	2004-10-01	39138733	37780943	0.9653	15.0155
HN20	SRR10549726	China	Hainan	Haikou	HN	110.219	20.001	39	2004-10-01	40591075	38665013	0.9525	15.4728
HN21	SRR10549727	China	Hainan	Haikou	HN	110.221	19.9331	118	2004-10-01	41076472	39551270	0.9629	15.3754
HN22	SRR10549728	China	Hainan	Baisha	HN	109.454	19.1765	304	2015-04-10	43844678	43436843	0.9907	17.988
HN23	SRR10549730	China	Hainan	Baisha	HN	109.321	19.009	452	2014-03-26	52359762	51931203	0.9918	22.0079
HN24	SRR10549731	China	Hainan	Baisha	HN	109.178	19.2366	157	2014-03-25	40897127	40169627	0.9822	16.744
HN25	SRR6301394	China	Hainan	Haikou	HN	110.33	19.98	missing	missing	11319806	10295618	0.9095	5.8463
HN26	SRR6301395	China	Hainan	Haikou	HN	110.33	19.98	missing	missing	19427215	18002672	0.9267	10.2178
HN27	SRR6301396	China	Hainan	Haikou	HN	110.33	19.98	missing	missing	25870264	21973365	0.8494	11.9014
HN28	SRR6301397	China	Hainan	Haikou	HN	110.33	19.98	missing	missing	19828018	16717780	0.8431	9.4872
HN29	SRR6301398	China	Hainan	Haikou	HN	110.33	19.98	missing	missing	12080133	9946480	0.8234	5.6428
HN30	SRR6301399	China	Hainan	Haikou	HN	110.33	19.98	missing	missing	9457502	8631444	0.9127	4.8916
HN31	SRR6301400	China	Hainan	Haikou	HN	110.33	19.98	missing	missing	22649439	20309125	0.8967	11.4945
HN32	SRR6301401	China	Hainan	Haikou	HN	110.33	19.98	missing	missing	13068203	12783105	0.9782	7.2579
HN33	SRR6301402	China	Hainan	Haikou	HN	110.33	19.98	missing	missing	10685915	12783105	0.9782	4.7328
HN34	SRR6301403	China	Hainan	Haikou	HN	110.33	19.98	missing	missing	10847175	9005126	0.8302	5.1132
QH01	SRR10549623	China	Qinghai	Xunhua	QH	102.559	35.7664	2080	2017-06-30	33861239	32750978	0.9672	13.8019
QH02	SRR10549624	China	Qinghai	Xunhua	QH	102.559	35.7664	2080	2017-07-01	35116258	34859151	0.9927	14.6266
QH03	SRR10549625	China	Qinghai	Xunhua	QH	102.559	35.7664	2080	2017-06-30	37608034	37406595	0.9946	16.0028
QH04	SRR10549626	China	Qinghai	Xunhua	QH	102.559	35.7664	2080	2017-06-30	38439629	38118635	0.9916	16.3181
QH05	SRR10549627	China	Qinghai	Xunhua	QH	102.559	35.7664	2080	2017-06-30	40285316	39996289	0.9928	17.1063
QH06	SRR10549628	China	Qinghai	Xunhua	QH	102.559	35.7664	2080	2017-07-01	39171294	38893398	0.9929	16.7832
QH07	SRR10549630	China	Qinghai	Xunhua	QH	102.559	35.7664	2080	2017-06-30	40752353	40484142	0.9934	17.22
QH08	SRR10549631	China	Qinghai	Xunhua	QH	102.559	35.7664	2080	2017-07-01	44307045	43818482	0.989	18.8919
QH09	SRR10549632	China	Qinghai	Xunhua	QH	102.559	35.7664	2080	2017-07-01	55990720	55616360	0.9933	23.265
QH10	SRR10549633	China	Qinghai	Xunhua	QH	102.559	35.7664	2080	2017-06-30	56981744	56660838	0.9944	24.0785
QH11	SRR10549634	China	Qinghai	Guide	QH	101.439	36.0472	2229	2018-08-13	35998272	35759133	0.9934	16.1877
QH12	SRR10549635	China	Qinghai	Guide	QH	101.439	36.0472	2229	2017-10-31	31086004	30885032	0.9935	14.0195
QH13	SRR10549636	China	Qinghai	Guide	QH	101.439	36.0472	2229	2018-08-13	47339916	47036831	0.9936	21.263
QH14	SRR10549637	China	Qinghai	Guide	QH	101.439	36.0472	2229	2018-08-13	46097446	45822151	0.994	20.6701
QH15	SRR10549638	China	Qinghai	Guide	QH	101.439	36.0472	2229	2018-08-13	46109428	45850378	0.9944	20.6867
QH16	SRR10549639	China	Qinghai	Guide	QH	101.439	36.0472	2229	2017-10-31	42151234	41884714	0.9937	19.0004
QH17	SRR10549642	China	Qinghai	Guide	QH	101.439	36.0472	2229	2017-10-31	50245904	49865937	0.9924	22.6655
QH18	SRR10549543	China	Qinghai	Guide	QH	101.439	36.0472	2229	2018-08-13	34566343	33981177	0.9831	13.8539
QH19	SRR10549544	China	Qinghai	Guide	QH	101.439	36.0472	2229	2017-10-31	34923556	34696404	0.9935	14.4451
QH20	SRR10549645	China	Qinghai	Guide	QH	101.439	36.0472	2229	2018-08-13	36514091	36271584	0.9934	16.3903
SNJ01	SRR10549538	China	Hubei	Shennongjia	SNJ	110.109	31.4597	1690	2002-05-01	48847121	47303973	0.9684	19.3615
SNJ02	SRR10549858	China	Hubei	Shennongjia	SNJ	110.422	31.6723	1639	2015-05-13	42778356	38336441	0.8962	15.9703
SNJ03	SRR10549859	China	Hubei	Shennongjia	SNJ	110.422	31.6723	1639	2015-05-13	41522057	41118207	0.9903	17.2951
SNJ04	SRR10549860	China	Hubei	Shennongjia	SNJ	110.13	31.4545	1610	2015-05-12	39906576	39629556	0.9931	16.5981
SNJ05	SRR10549861	China	Hubei	Shennongjia	SNJ	110.13	31.4545	1610	2015-05-12	49794737	49346791	0.991	19.9435
SNJ06	SRR6301352	China	Hubei	Shennongjia	SNJ	110.43	31.64	missing	2014-05-12	15259372	14631501	0.9589	8.3009
SNJ07	SRR6301353	China	Hubei	Shennongjia	SNJ	110.43	31.64	missing	2014-05-12	21693414	19933614	0.9189	11.2855
SNJ08	SRR6301354	China	Hubei	Shennongjia	SNJ	110.43	31.64	missing	2014-05-12	9420743	7486666	0.7947	4.2457
SNJ09	SRR6301355	China	Hubei	Shennongjia	SNJ	110.43	31.64	missing	2014-05-12	20985934	20573081	0.9803	11.6527
SNJ10	SRR6301356	China	Hubei	Shennongjia	SNJ	110.43	31.64	missing	2014-05-12	9438853	8429465	0.8931	4.7776
SNJ11	SRR6301357	China	Hubei	Shennongjia	SNJ	110.43	31.64	missing	2014-05-12	9826684	8014240	0.8156	4.5483
SNJ12	SRR6301358	China	Hubei	Shennongjia	SNJ	110.43	31.64	missing	2014-05-12	10988672	7135248	0.6493	4.0462
SNJ13	SRR6301359	China	Hubei	Shennongjia	SNJ	110.43	31.64	missing	2014-05-12	9691613	8218202	0.848	4.661
SNJ14	SRR6301360	China	Hubei	Shennongjia	SNJ	110.43	31.64	missing	2014-05-12	10399055	9312407	0.8955	5.282
SNJ15	SRR6301361	China	Hubei	Shennongjia	SNJ	110.43	31.64	missing	2014-05-12	9113637	7419948	0.8142	4.2074
