# Supplementary material for: Conservation Genomic Analysis of the Asian Honeybee in China Reveals Climate Factors Underlying Its Population Decline
Source: Insects. 2022 Oct 19;13(10):953. doi: 10.3390/insects13100953 (PMC9604051; doi:10.3390/insects13100953)
Supplement: Supplementary file 1 [file insects-13-00953-s001.zip › Supplementary File S2.xlsx]

## Sheet: average temperature
Note: The average monthly temperature (°C) at the sampling site of each sample(tavg_01: average temperature for January; tavg_02: average temperature for February and so on).
Sample_ID	SRA_ID	Ne_trend	Province	City	Group	tavg_01	tavg_02	tavg_03	tavg_04	tavg_05	tavg_06	tavg_07	tavg_08	tavg_09	tavg_10	tavg_11	tavg_12
NE16	SRR21073031	non-declining	Jilin	Jilin	NE	-15.2	-10.7	-2	7.9	15.2	20.7	23.3	21.8	15.5	7.1	-3.4	-11.7
NE17	SRR21073030	non-declining	Jilin	Jilin	NE	-15.2	-10.7	-2	7.9	15.2	20.7	23.3	21.8	15.5	7.1	-3.4	-11.7
NE18	SRR21073029	non-declining	Jilin	Jilin	NE	-15.2	-10.7	-2	7.9	15.2	20.7	23.3	21.8	15.5	7.1	-3.4	-11.7
NE25	SRR10549666	non-declining	Jilin	Dunhua	NE	-17.6	-13.6	-4.5	5.6	12.3	16.7	20.2	19.3	12.5	4.6	-5.4	-14
NE26	SRR10549667	non-declining	Jilin	Dunhua	NE	-17.6	-13.6	-4.5	5.6	12.3	16.7	20.2	19.3	12.5	4.6	-5.4	-14
NE29	SRR10549670	non-declining	Heilongjiang	Dongning	NE	-15.4	-12.1	-4.1	5.4	12.1	16.3	19.8	19.9	13.3	5.4	-4.2	-12.6
NE20	SRR10549660	non-declining	Jilin	Yanbian	NE	-15.2	-11.6	-3.2	6.4	13.4	17.4	20.9	20.8	13.9	5.9	-3.7	-12.5
NE19	SRR10549659	non-declining	Jilin	Yanbian	NE	-14.7	-10.6	-2.5	6.7	13.7	17.8	21.3	21.3	14.5	6.4	-3.2	-11.9
NE28	SRR10549669	non-declining	Jilin	ChangBaishan	NE	-18.1	-14.1	-4.5	5.5	12.3	17.6	20.4	19.3	12.7	4.9	-5.1	-14.1
NE23	SRR10549664	non-declining	Jilin	Jilin	NE	-18.1	-13.2	-2.9	6.9	13.9	19.2	21.9	20.7	14.2	6	-4	-13.6
NE24	SRR10549665	non-declining	Jilin	Jilin	NE	-18.1	-13.2	-2.9	6.9	13.9	19.2	21.9	20.7	14.2	6	-4	-13.6
NE21	SRR10549661	non-declining	Jilin	Yanbian	NE	-16.9	-12.6	-3.7	5.7	12.3	16.9	20.3	19.4	13	5.2	-4.4	-13.3
NE22	SRR10549662	non-declining	Jilin	Jilin	NE	-16.1	-11.6	-2.3	7.2	14.2	19.2	22.2	21.1	14.2	6.7	-2.8	-12.2
NE27	SRR10549668	non-declining	Jilin	ChangBaishan	NE	-16.7	-12	-2.7	6.8	13.5	18.4	21.9	20.9	14	6.1	-3.4	-13
NE01	SRR10549654	non-declining	Liaoning	Huludao	NE	-8.3	-5.8	1.2	9.1	16	20.5	23.9	23.5	18.3	11	2.3	-5.3
NE02	SRR10549655	non-declining	Liaoning	Huludao	NE	-8.3	-5.8	1.2	9.1	16	20.5	23.9	23.5	18.3	11	2.3	-5.3
NE03	SRR10549656	non-declining	Liaoning	Huludao	NE	-8.3	-5.8	1.2	9.1	16	20.5	23.9	23.5	18.3	11	2.3	-5.3
NE04	SRR10549657	non-declining	Liaoning	Huludao	NE	-8.3	-5.8	1.2	9.1	16	20.5	23.9	23.5	18.3	11	2.3	-5.3
NE05	SRR10549658	non-declining	Liaoning	Huludao	NE	-8.3	-5.8	1.2	9.1	16	20.5	23.9	23.5	18.3	11	2.3	-5.3
NE06	SRR6301324	non-declining	Liaoning	Qingyuan	NE	-7.2	-5	1.6	9.7	16	20.3	23	22.6	17.4	10.8	1.9	-4.7
NE07	SRR6301325	non-declining	Liaoning	Qingyuan	NE	-7.2	-5	1.6	9.7	16	20.3	23	22.6	17.4	10.8	1.9	-4.7
NE08	SRR6301326	non-declining	Liaoning	Qingyuan	NE	-7.2	-5	1.6	9.7	16	20.3	23	22.6	17.4	10.8	1.9	-4.7
NE09	SRR6301337	non-declining	Liaoning	Qingyuan	NE	-7.2	-5	1.6	9.7	16	20.3	23	22.6	17.4	10.8	1.9	-4.7
NE10	SRR6301338	non-declining	Liaoning	Qingyuan	NE	-7.2	-5	1.6	9.7	16	20.3	23	22.6	17.4	10.8	1.9	-4.7
NE11	SRR6301339	non-declining	Liaoning	Qingyuan	NE	-7.2	-5	1.6	9.7	16	20.3	23	22.6	17.4	10.8	1.9	-4.7
NE12	SRR6301340	non-declining	Liaoning	Qingyuan	NE	-7.2	-5	1.6	9.7	16	20.3	23	22.6	17.4	10.8	1.9	-4.7
NE13	SRR6301341	non-declining	Liaoning	Qingyuan	NE	-7.2	-5	1.6	9.7	16	20.3	23	22.6	17.4	10.8	1.9	-4.7
NE14	SRR6301364	non-declining	Liaoning	Qingyuan	NE	-7.2	-5	1.6	9.7	16	20.3	23	22.6	17.4	10.8	1.9	-4.7
NE15	SRR6301365	non-declining	Liaoning	Qingyuan	NE	-7.2	-5	1.6	9.7	16	20.3	23	22.6	17.4	10.8	1.9	-4.7
QH11	SRR10549634	non-declining	Qinghai	Guide	QH	-6.5	-2.6	3	8.7	12.7	15.6	17.6	17.6	13.1	7	0	-4.9
QH12	SRR10549635	non-declining	Qinghai	Guide	QH	-6.5	-2.6	3	8.7	12.7	15.6	17.6	17.6	13.1	7	0	-4.9
QH13	SRR10549636	non-declining	Qinghai	Guide	QH	-6.5	-2.6	3	8.7	12.7	15.6	17.6	17.6	13.1	7	0	-4.9
QH14	SRR10549637	non-declining	Qinghai	Guide	QH	-6.5	-2.6	3	8.7	12.7	15.6	17.6	17.6	13.1	7	0	-4.9
QH15	SRR10549638	non-declining	Qinghai	Guide	QH	-6.5	-2.6	3	8.7	12.7	15.6	17.6	17.6	13.1	7	0	-4.9
QH16	SRR10549639	non-declining	Qinghai	Guide	QH	-6.5	-2.6	3	8.7	12.7	15.6	17.6	17.6	13.1	7	0	-4.9
QH17	SRR10549642	non-declining	Qinghai	Guide	QH	-6.5	-2.6	3	8.7	12.7	15.6	17.6	17.6	13.1	7	0	-4.9
QH18	SRR10549543	non-declining	Qinghai	Guide	QH	-6.5	-2.6	3	8.7	12.7	15.6	17.6	17.6	13.1	7	0	-4.9
QH19	SRR10549544	non-declining	Qinghai	Guide	QH	-6.5	-2.6	3	8.7	12.7	15.6	17.6	17.6	13.1	7	0	-4.9
QH20	SRR10549645	non-declining	Qinghai	Guide	QH	-6.5	-2.6	3	8.7	12.7	15.6	17.6	17.6	13.1	7	0	-4.9
QH01	SRR10549623	non-declining	Qinghai	Xunhua	QH	-7.2	-3.8	2.3	8.6	13	16.2	18.4	17.7	13	7.1	0.2	-5.6
QH02	SRR10549624	non-declining	Qinghai	Xunhua	QH	-7.2	-3.8	2.3	8.6	13	16.2	18.4	17.7	13	7.1	0.2	-5.6
QH03	SRR10549625	non-declining	Qinghai	Xunhua	QH	-7.2	-3.8	2.3	8.6	13	16.2	18.4	17.7	13	7.1	0.2	-5.6
QH04	SRR10549626	non-declining	Qinghai	Xunhua	QH	-7.2	-3.8	2.3	8.6	13	16.2	18.4	17.7	13	7.1	0.2	-5.6
QH05	SRR10549627	non-declining	Qinghai	Xunhua	QH	-7.2	-3.8	2.3	8.6	13	16.2	18.4	17.7	13	7.1	0.2	-5.6
QH06	SRR10549628	non-declining	Qinghai	Xunhua	QH	-7.2	-3.8	2.3	8.6	13	16.2	18.4	17.7	13	7.1	0.2	-5.6
QH07	SRR10549630	non-declining	Qinghai	Xunhua	QH	-7.2	-3.8	2.3	8.6	13	16.2	18.4	17.7	13	7.1	0.2	-5.6
QH08	SRR10549631	non-declining	Qinghai	Xunhua	QH	-7.2	-3.8	2.3	8.6	13	16.2	18.4	17.7	13	7.1	0.2	-5.6
QH09	SRR10549632	non-declining	Qinghai	Xunhua	QH	-7.2	-3.8	2.3	8.6	13	16.2	18.4	17.7	13	7.1	0.2	-5.6
QH10	SRR10549633	non-declining	Qinghai	Xunhua	QH	-7.2	-3.8	2.3	8.6	13	16.2	18.4	17.7	13	7.1	0.2	-5.6
AB14	SRR10549818	non-declining	Sichuan	Maerkang, Aba	AB	-1.3	1.6	5.1	8.6	11.8	14.1	15.6	15.5	12.6	8.4	3.3	-1.1
AB15	SRR10549829	non-declining	Sichuan	Maerkang, Aba	AB	-1.3	1.6	5.1	8.6	11.8	14.1	15.6	15.5	12.6	8.4	3.3	-1.1
AB16	SRR10549840	non-declining	Sichuan	Maerkang, Aba	AB	-1.3	1.6	5.1	8.6	11.8	14.1	15.6	15.5	12.6	8.4	3.3	-1.1
AB17	SRR10549851	non-declining	Sichuan	Maerkang, Aba	AB	-1.3	1.6	5.1	8.6	11.8	14.1	15.6	15.5	12.6	8.4	3.3	-1.1
AB02	SRR10549729	non-declining	Sichuan	Maerkang, Aba	AB	-0.1	2.8	6.5	10.1	13.2	15.3	17	16.8	13.9	9.7	4.4	-0.1
AB03	SRR10549740	non-declining	Sichuan	Maerkang, Aba	AB	-0.1	2.8	6.5	10.1	13.2	15.3	17	16.8	13.9	9.7	4.4	-0.1
AB04	SRR10549751	non-declining	Sichuan	Maerkang, Aba	AB	-0.1	2.8	6.5	10.1	13.2	15.3	17	16.8	13.9	9.7	4.4	-0.1
AB05	SRR10549763	non-declining	Sichuan	Maerkang, Aba	AB	-0.1	2.8	6.5	10.1	13.2	15.3	17	16.8	13.9	9.7	4.4	-0.1
AB06	SRR10549774	non-declining	Sichuan	Maerkang, Aba	AB	-0.1	2.8	6.5	10.1	13.2	15.3	17	16.8	13.9	9.7	4.4	-0.1
AB18	SRR10549862	non-declining	Sichuan	Maerkang, Aba	AB	-0.1	2.8	6.5	10.1	13.2	15.3	17	16.8	13.9	9.7	4.4	-0.1
AB01	SRR10549718	non-declining	Sichuan	Maerkang, Aba	AB	-0.1	2.8	6.5	10.1	13.2	15.3	17	16.8	13.9	9.7	4.4	-0.1
AB07	SRR10549548	non-declining	Sichuan	Maerkang, Aba	AB	-0.3	2.5	6.1	9.7	12.8	15.1	16.6	16.5	13.5	9.3	4.2	-0.2
AB08	SRR10549559	non-declining	Sichuan	Maerkang, Aba	AB	-0.3	2.5	6.1	9.7	12.8	15.1	16.6	16.5	13.5	9.3	4.2	-0.2
AB09	SRR10549570	non-declining	Sichuan	Maerkang, Aba	AB	-0.3	2.5	6.1	9.7	12.8	15.1	16.6	16.5	13.5	9.3	4.2	-0.2
AB10	SRR10549581	non-declining	Sichuan	Maerkang, Aba	AB	-0.3	2.5	6.1	9.7	12.8	15.1	16.6	16.5	13.5	9.3	4.2	-0.2
AB11	SRR10549785	non-declining	Sichuan	Maerkang, Aba	AB	-0.2	2.7	6.3	10	13	15.4	16.9	16.7	13.7	9.5	4.3	-0.1
AB12	SRR10549796	non-declining	Sichuan	Maerkang, Aba	AB	-0.2	2.7	6.3	10	13	15.4	16.9	16.7	13.7	9.5	4.3	-0.1
AB13	SRR10549807	non-declining	Sichuan	Maerkang, Aba	AB	-0.2	2.7	6.3	10	13	15.4	16.9	16.7	13.7	9.5	4.3	-0.1
SNJ02	SRR10549858	non-declining	Hubei	Shennongjia	SNJ	-2.2	-0.7	3.3	9.4	13.5	16.8	19.5	19.1	14.7	9.8	4.6	0
SNJ03	SRR10549859	non-declining	Hubei	Shennongjia	SNJ	-2.2	-0.7	3.3	9.4	13.5	16.8	19.5	19.1	14.7	9.8	4.6	0
SNJ06	SRR6301352	non-declining	Hubei	Shennongjia	SNJ	-1.9	-0.3	3.7	9.7	13.8	17.2	19.8	19.5	15	10.1	4.9	0.4
SNJ07	SRR6301353	non-declining	Hubei	Shennongjia	SNJ	-1.9	-0.3	3.7	9.7	13.8	17.2	19.8	19.5	15	10.1	4.9	0.4
SNJ08	SRR6301354	non-declining	Hubei	Shennongjia	SNJ	-1.9	-0.3	3.7	9.7	13.8	17.2	19.8	19.5	15	10.1	4.9	0.4
SNJ09	SRR6301355	non-declining	Hubei	Shennongjia	SNJ	-1.9	-0.3	3.7	9.7	13.8	17.2	19.8	19.5	15	10.1	4.9	0.4
SNJ10	SRR6301356	non-declining	Hubei	Shennongjia	SNJ	-1.9	-0.3	3.7	9.7	13.8	17.2	19.8	19.5	15	10.1	4.9	0.4
SNJ11	SRR6301357	non-declining	Hubei	Shennongjia	SNJ	-1.9	-0.3	3.7	9.7	13.8	17.2	19.8	19.5	15	10.1	4.9	0.4
SNJ12	SRR6301358	non-declining	Hubei	Shennongjia	SNJ	-1.9	-0.3	3.7	9.7	13.8	17.2	19.8	19.5	15	10.1	4.9	0.4
SNJ13	SRR6301359	non-declining	Hubei	Shennongjia	SNJ	-1.9	-0.3	3.7	9.7	13.8	17.2	19.8	19.5	15	10.1	4.9	0.4
SNJ14	SRR6301360	non-declining	Hubei	Shennongjia	SNJ	-1.9	-0.3	3.7	9.7	13.8	17.2	19.8	19.5	15	10.1	4.9	0.4
SNJ15	SRR6301361	non-declining	Hubei	Shennongjia	SNJ	-1.9	-0.3	3.7	9.7	13.8	17.2	19.8	19.5	15	10.1	4.9	0.4
AB19	SRR6301285	non-declining	Sichuan	Maerkang, Aba	AB	-4.6	-2	1.5	5	8.5	10.8	12.7	12.3	9.8	5.5	0.3	-3.9
AB20	SRR6301286	non-declining	Sichuan	Maerkang, Aba	AB	-4.6	-2	1.5	5	8.5	10.8	12.7	12.3	9.8	5.5	0.3	-3.9
AB21	SRR6301287	non-declining	Sichuan	Maerkang, Aba	AB	-4.6	-2	1.5	5	8.5	10.8	12.7	12.3	9.8	5.5	0.3	-3.9
AB22	SRR6301288	non-declining	Sichuan	Maerkang, Aba	AB	-4.6	-2	1.5	5	8.5	10.8	12.7	12.3	9.8	5.5	0.3	-3.9
AB23	SRR6301289	non-declining	Sichuan	Maerkang, Aba	AB	-4.6	-2	1.5	5	8.5	10.8	12.7	12.3	9.8	5.5	0.3	-3.9
AB24	SRR6301290	non-declining	Sichuan	Maerkang, Aba	AB	-4.6	-2	1.5	5	8.5	10.8	12.7	12.3	9.8	5.5	0.3	-3.9
AB25	SRR6301291	non-declining	Sichuan	Maerkang, Aba	AB	-4.6	-2	1.5	5	8.5	10.8	12.7	12.3	9.8	5.5	0.3	-3.9
AB26	SRR6301292	non-declining	Sichuan	Maerkang, Aba	AB	-4.6	-2	1.5	5	8.5	10.8	12.7	12.3	9.8	5.5	0.3	-3.9
AB27	SRR6301293	non-declining	Sichuan	Maerkang, Aba	AB	-4.6	-2	1.5	5	8.5	10.8	12.7	12.3	9.8	5.5	0.3	-3.9
AB28	SRR6301294	non-declining	Sichuan	Maerkang, Aba	AB	-4.6	-2	1.5	5	8.5	10.8	12.7	12.3	9.8	5.5	0.3	-3.9
SNJ01	SRR10549538	non-declining	Hubei	Shennongjia	SNJ	-1.5	0	4.1	10.2	14.2	17.5	20.2	20	15.5	10.6	5.4	0.8
SNJ04	SRR10549860	non-declining	Hubei	Shennongjia	SNJ	-1.7	-0.2	3.8	10	14	17.3	19.9	19.7	15.3	10.4	5.1	0.5
SNJ05	SRR10549861	non-declining	Hubei	Shennongjia	SNJ	-1.7	-0.2	3.8	10	14	17.3	19.9	19.7	15.3	10.4	5.1	0.5
BM06	SRR10549606	declining	Tibet	Bomi	BM	1.2	2.8	6.5	10	13.5	16.6	17.6	17.5	15.4	11.3	6.5	2.6
BM07	SRR10549607	declining	Tibet	Bomi	BM	1.2	2.8	6.5	10	13.5	16.6	17.6	17.5	15.4	11.3	6.5	2.6
BM08	SRR10549608	declining	Tibet	Bomi	BM	1.2	2.8	6.5	10	13.5	16.6	17.6	17.5	15.4	11.3	6.5	2.6
BM09	SRR10549609	declining	Tibet	Bomi	BM	1.2	2.8	6.5	10	13.5	16.6	17.6	17.5	15.4	11.3	6.5	2.6
BM10	SRR10549610	declining	Tibet	Bomi	BM	1.2	2.8	6.5	10	13.5	16.6	17.6	17.5	15.4	11.3	6.5	2.6
BM11	SRR10549618	declining	Tibet	Bomi	BM	1.2	2.8	6.5	10	13.5	16.6	17.6	17.5	15.4	11.3	6.5	2.6
BM12	SRR10549629	declining	Tibet	Bomi	BM	1.2	2.8	6.5	10	13.5	16.6	17.6	17.5	15.4	11.3	6.5	2.6
BM13	SRR10549640	declining	Tibet	Bomi	BM	1.2	2.8	6.5	10	13.5	16.6	17.6	17.5	15.4	11.3	6.5	2.6
BM14	SRR10549652	declining	Tibet	Bomi	BM	1.2	2.8	6.5	10	13.5	16.6	17.6	17.5	15.4	11.3	6.5	2.6
BM20	SRR6301342	declining	Tibet	Bomi	BM	1.2	2.8	6.5	10	13.5	16.6	17.6	17.5	15.4	11.3	6.5	2.6
BM21	SRR6301343	declining	Tibet	Bomi	BM	1.2	2.8	6.5	10	13.5	16.6	17.6	17.5	15.4	11.3	6.5	2.6
BM22	SRR6301344	declining	Tibet	Bomi	BM	1.2	2.8	6.5	10	13.5	16.6	17.6	17.5	15.4	11.3	6.5	2.6
BM23	SRR6301345	declining	Tibet	Bomi	BM	1.2	2.8	6.5	10	13.5	16.6	17.6	17.5	15.4	11.3	6.5	2.6
BM24	SRR6301346	declining	Tibet	Bomi	BM	1.2	2.8	6.5	10	13.5	16.6	17.6	17.5	15.4	11.3	6.5	2.6
BM25	SRR6301347	declining	Tibet	Bomi	BM	1.2	2.8	6.5	10	13.5	16.6	17.6	17.5	15.4	11.3	6.5	2.6
BM26	SRR6301348	declining	Tibet	Bomi	BM	1.2	2.8	6.5	10	13.5	16.6	17.6	17.5	15.4	11.3	6.5	2.6
BM27	SRR6301349	declining	Tibet	Bomi	BM	1.2	2.8	6.5	10	13.5	16.6	17.6	17.5	15.4	11.3	6.5	2.6
BM28	SRR6301350	declining	Tibet	Bomi	BM	1.2	2.8	6.5	10	13.5	16.6	17.6	17.5	15.4	11.3	6.5	2.6
BM29	SRR6301351	declining	Tibet	Bomi	BM	1.2	2.8	6.5	10	13.5	16.6	17.6	17.5	15.4	11.3	6.5	2.6
BM01	SRR10549600	declining	Tibet	Bomi	BM	1.2	2.8	6.5	10	13.5	16.6	17.6	17.5	15.4	11.3	6.5	2.6
BM02	SRR10549601	declining	Tibet	Bomi	BM	1.2	2.8	6.5	10	13.5	16.6	17.6	17.5	15.4	11.3	6.5	2.6
BM03	SRR10549602	declining	Tibet	Bomi	BM	1.2	2.8	6.5	10	13.5	16.6	17.6	17.5	15.4	11.3	6.5	2.6
BM04	SRR10549604	declining	Tibet	Bomi	BM	1.2	2.8	6.5	10	13.5	16.6	17.6	17.5	15.4	11.3	6.5	2.6
BM05	SRR10549605	declining	Tibet	Bomi	BM	1.2	2.8	6.5	10	13.5	16.6	17.6	17.5	15.4	11.3	6.5	2.6
BM15	SRR10549663	declining	Tibet	Bomi	BM	0.3	1.6	5.3	8.7	12.4	15.3	16.4	16.3	14.4	10.4	5.4	1.7
BM16	SRR10549674	declining	Tibet	Bomi	BM	0.3	1.6	5.3	8.7	12.4	15.3	16.4	16.3	14.4	10.4	5.4	1.7
BM17	SRR10549685	declining	Tibet	Bomi	BM	0.3	1.6	5.3	8.7	12.4	15.3	16.4	16.3	14.4	10.4	5.4	1.7
BM18	SRR10549696	declining	Tibet	Bomi	BM	0.3	1.6	5.3	8.7	12.4	15.3	16.4	16.3	14.4	10.4	5.4	1.7
BM19	SRR10549707	declining	Tibet	Bomi	BM	0.3	1.6	5.3	8.7	12.4	15.3	16.4	16.3	14.4	10.4	5.4	1.7
HN08	SRR10549713	non-declining	Hainan	Wenchang	HN	17.7	18.7	21.6	25	27.4	28.4	28.6	28.1	27.1	25.2	22	18.9
HN09	SRR10549714	non-declining	Hainan	Wenchang	HN	17.7	18.7	21.6	25	27.4	28.4	28.6	28.1	27.1	25.2	22	18.9
HN10	SRR10549715	non-declining	Hainan	Wenchang	HN	17.7	18.7	21.6	25	27.4	28.4	28.6	28.1	27.1	25.2	22	18.9
HN11	SRR10549716	non-declining	Hainan	Wenchang	HN	17.7	18.7	21.6	25	27.4	28.4	28.6	28.1	27.1	25.2	22	18.9
HN12	SRR10549717	non-declining	Hainan	Wenchang	HN	17.7	18.7	21.6	25	27.4	28.4	28.6	28.1	27.1	25.2	22	18.9
HN18	SRR10549724	non-declining	Hainan	Haikou	HN	17.9	19	21.9	25.3	27.8	28.7	28.8	28.4	27.4	25.4	22.3	19.1
HN19	SRR10549725	non-declining	Hainan	Haikou	HN	17.9	19	21.9	25.3	27.8	28.7	28.8	28.4	27.4	25.4	22.3	19.1
HN20	SRR10549726	non-declining	Hainan	Haikou	HN	17.9	19	21.9	25.3	27.8	28.7	28.8	28.4	27.4	25.4	22.3	19.1
HN01	SRR21073034	non-declining	Hainan	Haikou	HN	18.1	19.2	22.1	25.5	28	28.9	29	28.5	27.5	25.6	22.5	19.3
HN02	SRR21073033	non-declining	Hainan	Haikou	HN	18.1	19.2	22.1	25.5	28	28.9	29	28.5	27.5	25.6	22.5	19.3
HN03	SRR21073032	non-declining	Hainan	Haikou	HN	18.1	19.2	22.1	25.5	28	28.9	29	28.5	27.5	25.6	22.5	19.3
HN25	SRR6301394	non-declining	Hainan	Haikou	HN	18.1	19.2	22.1	25.5	28	28.9	29	28.5	27.5	25.6	22.5	19.3
HN26	SRR6301395	non-declining	Hainan	Haikou	HN	18.1	19.2	22.1	25.5	28	28.9	29	28.5	27.5	25.6	22.5	19.3
HN27	SRR6301396	non-declining	Hainan	Haikou	HN	18.1	19.2	22.1	25.5	28	28.9	29	28.5	27.5	25.6	22.5	19.3
HN28	SRR6301397	non-declining	Hainan	Haikou	HN	18.1	19.2	22.1	25.5	28	28.9	29	28.5	27.5	25.6	22.5	19.3
HN29	SRR6301398	non-declining	Hainan	Haikou	HN	18.1	19.2	22.1	25.5	28	28.9	29	28.5	27.5	25.6	22.5	19.3
HN30	SRR6301399	non-declining	Hainan	Haikou	HN	18.1	19.2	22.1	25.5	28	28.9	29	28.5	27.5	25.6	22.5	19.3
HN31	SRR6301400	non-declining	Hainan	Haikou	HN	18.1	19.2	22.1	25.5	28	28.9	29	28.5	27.5	25.6	22.5	19.3
HN32	SRR6301401	non-declining	Hainan	Haikou	HN	18.1	19.2	22.1	25.5	28	28.9	29	28.5	27.5	25.6	22.5	19.3
HN33	SRR6301402	non-declining	Hainan	Haikou	HN	18.1	19.2	22.1	25.5	28	28.9	29	28.5	27.5	25.6	22.5	19.3
HN34	SRR6301403	non-declining	Hainan	Haikou	HN	18.1	19.2	22.1	25.5	28	28.9	29	28.5	27.5	25.6	22.5	19.3
HN21	SRR10549727	non-declining	Hainan	Haikou	HN	17.4	18.6	21.5	24.8	27.3	28.1	28.2	27.7	26.6	24.7	21.7	18.5
HN07	SRR10549712	non-declining	Hainan	Wenchang	HN	18.6	19.6	22.4	25.5	27.6	28.5	28.6	28.1	27.2	25.4	22.4	19.4
HN04	SRR10549709	non-declining	Hainan	Wenchang	HN	18.7	19.9	22.6	25.6	27.6	28.4	28.4	27.8	26.7	25	22.2	19.4
HN05	SRR10549710	non-declining	Hainan	Wenchang	HN	18.7	19.9	22.6	25.6	27.6	28.4	28.4	27.8	26.7	25	22.2	19.4
HN06	SRR10549711	non-declining	Hainan	Wenchang	HN	18.7	19.9	22.6	25.6	27.6	28.4	28.4	27.8	26.7	25	22.2	19.4
HN24	SRR10549731	non-declining	Hainan	Baisha	HN	18.5	19.6	22.2	25.5	27.6	28.2	28.1	27.6	26.5	24.8	22	19.2
HN22	SRR10549728	non-declining	Hainan	Baisha	HN	18.2	19.5	22.2	25.2	27.1	27.8	27.7	27.2	26.1	24.4	21.6	18.9
HN23	SRR10549730	non-declining	Hainan	Baisha	HN	16	17.2	19.8	22.6	24.5	25.1	25.1	24.6	23.6	22	19.3	16.7
HN13	SRR10549719	non-declining	Hainan	Sanya	HN	19.8	20.7	22.9	25.6	27.3	27.7	27.6	27.2	26.3	24.9	22.6	20.3
HN14	SRR10549720	non-declining	Hainan	Sanya	HN	19.8	20.7	22.9	25.6	27.3	27.7	27.6	27.2	26.3	24.9	22.6	20.3
HN15	SRR10549721	non-declining	Hainan	Sanya	HN	19.8	20.7	22.9	25.6	27.3	27.7	27.6	27.2	26.3	24.9	22.6	20.3
HN16	SRR10549722	non-declining	Hainan	Sanya	HN	21.4	22.3	24.4	26.8	28.3	28.7	28.6	28.2	27.4	26.1	24	21.8
HN17	SRR10549723	non-declining	Hainan	Sanya	HN	21.4	22.3	24.4	26.8	28.3	28.7	28.6	28.2	27.4	26.1	24	21.8

## Sheet: solar radiation
Note: The average monthly solar radiation (kJ m-2 day-1) at the sampling site of each sample(srad_01: average solar radiation for January; srad_02: average solar radiation for February and so on).
SRA_ID	Ne_trend	Province	City	Group	srad_01	srad_02	srad_03	srad_04	srad_05	srad_06	srad_07	srad_08	srad_09	srad_10	srad_11	srad_12
SRR10549818	non-declining	Sichuan	Maerkang, Aba	AB	8635	10508	12508	15234	16921	16887	16509	16045	13090	10491	9622	8198
SRR10549829	non-declining	Sichuan	Maerkang, Aba	AB	8635	10508	12508	15234	16921	16887	16509	16045	13090	10491	9622	8198
SRR10549840	non-declining	Sichuan	Maerkang, Aba	AB	8635	10508	12508	15234	16921	16887	16509	16045	13090	10491	9622	8198
SRR10549851	non-declining	Sichuan	Maerkang, Aba	AB	8635	10508	12508	15234	16921	16887	16509	16045	13090	10491	9622	8198
SRR10549729	non-declining	Sichuan	Maerkang, Aba	AB	8746	10699	12752	15327	16994	16986	16757	16340	13269	10706	9778	8343
SRR10549740	non-declining	Sichuan	Maerkang, Aba	AB	8746	10699	12752	15327	16994	16986	16757	16340	13269	10706	9778	8343
SRR10549751	non-declining	Sichuan	Maerkang, Aba	AB	8746	10699	12752	15327	16994	16986	16757	16340	13269	10706	9778	8343
SRR10549763	non-declining	Sichuan	Maerkang, Aba	AB	8746	10699	12752	15327	16994	16986	16757	16340	13269	10706	9778	8343
SRR10549774	non-declining	Sichuan	Maerkang, Aba	AB	8746	10699	12752	15327	16994	16986	16757	16340	13269	10706	9778	8343
SRR10549862	non-declining	Sichuan	Maerkang, Aba	AB	8746	10699	12752	15327	16994	16986	16757	16340	13269	10706	9778	8343
SRR10549718	non-declining	Sichuan	Maerkang, Aba	AB	8746	10699	12752	15327	16994	16986	16757	16340	13269	10706	9778	8343
SRR10549548	non-declining	Sichuan	Maerkang, Aba	AB	8750	10622	12729	15253	16927	16931	16722	16249	13231	10612	9753	8266
SRR10549559	non-declining	Sichuan	Maerkang, Aba	AB	8750	10622	12729	15253	16927	16931	16722	16249	13231	10612	9753	8266
SRR10549570	non-declining	Sichuan	Maerkang, Aba	AB	8750	10622	12729	15253	16927	16931	16722	16249	13231	10612	9753	8266
SRR10549581	non-declining	Sichuan	Maerkang, Aba	AB	8750	10622	12729	15253	16927	16931	16722	16249	13231	10612	9753	8266
SRR10549785	non-declining	Sichuan	Maerkang, Aba	AB	8720	10554	12618	15211	16873	16902	16669	16170	13224	10594	9664	8210
SRR10549796	non-declining	Sichuan	Maerkang, Aba	AB	8720	10554	12618	15211	16873	16902	16669	16170	13224	10594	9664	8210
SRR10549807	non-declining	Sichuan	Maerkang, Aba	AB	8720	10554	12618	15211	16873	16902	16669	16170	13224	10594	9664	8210
SRR6301285	non-declining	Sichuan	Maerkang, Aba	AB	8714	10760	12782	15348	16848	16772	16213	15902	13186	10698	9697	8301
SRR6301286	non-declining	Sichuan	Maerkang, Aba	AB	8714	10760	12782	15348	16848	16772	16213	15902	13186	10698	9697	8301
SRR6301287	non-declining	Sichuan	Maerkang, Aba	AB	8714	10760	12782	15348	16848	16772	16213	15902	13186	10698	9697	8301
SRR6301288	non-declining	Sichuan	Maerkang, Aba	AB	8714	10760	12782	15348	16848	16772	16213	15902	13186	10698	9697	8301
SRR6301289	non-declining	Sichuan	Maerkang, Aba	AB	8714	10760	12782	15348	16848	16772	16213	15902	13186	10698	9697	8301
SRR6301290	non-declining	Sichuan	Maerkang, Aba	AB	8714	10760	12782	15348	16848	16772	16213	15902	13186	10698	9697	8301
SRR6301291	non-declining	Sichuan	Maerkang, Aba	AB	8714	10760	12782	15348	16848	16772	16213	15902	13186	10698	9697	8301
SRR6301292	non-declining	Sichuan	Maerkang, Aba	AB	8714	10760	12782	15348	16848	16772	16213	15902	13186	10698	9697	8301
SRR6301293	non-declining	Sichuan	Maerkang, Aba	AB	8714	10760	12782	15348	16848	16772	16213	15902	13186	10698	9697	8301
SRR6301294	non-declining	Sichuan	Maerkang, Aba	AB	8714	10760	12782	15348	16848	16772	16213	15902	13186	10698	9697	8301
SRR10549606	declining	Tibet	Bomi	BM	11438	13048	15555	18071	19382	17718	17045	16874	15492	14221	12740	11506
SRR10549607	declining	Tibet	Bomi	BM	11438	13048	15555	18071	19382	17718	17045	16874	15492	14221	12740	11506
SRR10549608	declining	Tibet	Bomi	BM	11438	13048	15555	18071	19382	17718	17045	16874	15492	14221	12740	11506
SRR10549609	declining	Tibet	Bomi	BM	11438	13048	15555	18071	19382	17718	17045	16874	15492	14221	12740	11506
SRR10549610	declining	Tibet	Bomi	BM	11438	13048	15555	18071	19382	17718	17045	16874	15492	14221	12740	11506
SRR10549618	declining	Tibet	Bomi	BM	11438	13048	15555	18071	19382	17718	17045	16874	15492	14221	12740	11506
SRR10549629	declining	Tibet	Bomi	BM	11438	13048	15555	18071	19382	17718	17045	16874	15492	14221	12740	11506
SRR10549640	declining	Tibet	Bomi	BM	11438	13048	15555	18071	19382	17718	17045	16874	15492	14221	12740	11506
SRR10549652	declining	Tibet	Bomi	BM	11438	13048	15555	18071	19382	17718	17045	16874	15492	14221	12740	11506
SRR6301342	declining	Tibet	Bomi	BM	11438	13048	15555	18071	19382	17718	17045	16874	15492	14221	12740	11506
SRR6301343	declining	Tibet	Bomi	BM	11438	13048	15555	18071	19382	17718	17045	16874	15492	14221	12740	11506
SRR6301344	declining	Tibet	Bomi	BM	11438	13048	15555	18071	19382	17718	17045	16874	15492	14221	12740	11506
SRR6301345	declining	Tibet	Bomi	BM	11438	13048	15555	18071	19382	17718	17045	16874	15492	14221	12740	11506
SRR6301346	declining	Tibet	Bomi	BM	11438	13048	15555	18071	19382	17718	17045	16874	15492	14221	12740	11506
SRR6301347	declining	Tibet	Bomi	BM	11438	13048	15555	18071	19382	17718	17045	16874	15492	14221	12740	11506
SRR6301348	declining	Tibet	Bomi	BM	11438	13048	15555	18071	19382	17718	17045	16874	15492	14221	12740	11506
SRR6301349	declining	Tibet	Bomi	BM	11438	13048	15555	18071	19382	17718	17045	16874	15492	14221	12740	11506
SRR6301350	declining	Tibet	Bomi	BM	11438	13048	15555	18071	19382	17718	17045	16874	15492	14221	12740	11506
SRR6301351	declining	Tibet	Bomi	BM	11438	13048	15555	18071	19382	17718	17045	16874	15492	14221	12740	11506
SRR10549600	declining	Tibet	Bomi	BM	11438	13048	15555	18071	19382	17718	17045	16874	15492	14221	12740	11506
SRR10549601	declining	Tibet	Bomi	BM	11438	13048	15555	18071	19382	17718	17045	16874	15492	14221	12740	11506
SRR10549602	declining	Tibet	Bomi	BM	11438	13048	15555	18071	19382	17718	17045	16874	15492	14221	12740	11506
SRR10549604	declining	Tibet	Bomi	BM	11438	13048	15555	18071	19382	17718	17045	16874	15492	14221	12740	11506
SRR10549605	declining	Tibet	Bomi	BM	11438	13048	15555	18071	19382	17718	17045	16874	15492	14221	12740	11506
SRR10549663	declining	Tibet	Bomi	BM	11499	13065	15630	17993	19300	17572	16995	16724	15423	14158	12877	11542
SRR10549674	declining	Tibet	Bomi	BM	11499	13065	15630	17993	19300	17572	16995	16724	15423	14158	12877	11542
SRR10549685	declining	Tibet	Bomi	BM	11499	13065	15630	17993	19300	17572	16995	16724	15423	14158	12877	11542
SRR10549696	declining	Tibet	Bomi	BM	11499	13065	15630	17993	19300	17572	16995	16724	15423	14158	12877	11542
SRR10549707	declining	Tibet	Bomi	BM	11499	13065	15630	17993	19300	17572	16995	16724	15423	14158	12877	11542
SRR10549728	non-declining	Hainan	Baisha	HN	13370	15217	16618	18611	20373	20331	21399	20125	18423	16603	14437	13504
SRR10549730	non-declining	Hainan	Baisha	HN	13302	15092	16651	18554	20226	20217	21082	19823	18114	16454	14353	13317
SRR10549731	non-declining	Hainan	Baisha	HN	13521	15202	16577	18466	20336	20219	21214	20150	18431	16852	14775	13759
SRR21073034	non-declining	Hainan	Haikou	HN	12576	13835	15377	17722	19782	19705	20506	19269	17770	16296	14067	12813
SRR21073033	non-declining	Hainan	Haikou	HN	12576	13835	15377	17722	19782	19705	20506	19269	17770	16296	14067	12813
SRR21073032	non-declining	Hainan	Haikou	HN	12576	13835	15377	17722	19782	19705	20506	19269	17770	16296	14067	12813
SRR10549724	non-declining	Hainan	Haikou	HN	12652	13839	15412	17812	19839	19892	20922	19621	18267	16720	14177	12844
SRR10549725	non-declining	Hainan	Haikou	HN	12652	13839	15412	17812	19839	19892	20922	19621	18267	16720	14177	12844
SRR10549726	non-declining	Hainan	Haikou	HN	12652	13839	15412	17812	19839	19892	20922	19621	18267	16720	14177	12844
SRR10549727	non-declining	Hainan	Haikou	HN	12682	13832	15489	17901	19886	20055	21516	19979	18155	16587	13997	12835
SRR6301394	non-declining	Hainan	Haikou	HN	12576	13835	15377	17722	19782	19705	20506	19269	17770	16296	14067	12813
SRR6301395	non-declining	Hainan	Haikou	HN	12576	13835	15377	17722	19782	19705	20506	19269	17770	16296	14067	12813
SRR6301396	non-declining	Hainan	Haikou	HN	12576	13835	15377	17722	19782	19705	20506	19269	17770	16296	14067	12813
SRR6301397	non-declining	Hainan	Haikou	HN	12576	13835	15377	17722	19782	19705	20506	19269	17770	16296	14067	12813
SRR6301398	non-declining	Hainan	Haikou	HN	12576	13835	15377	17722	19782	19705	20506	19269	17770	16296	14067	12813
SRR6301399	non-declining	Hainan	Haikou	HN	12576	13835	15377	17722	19782	19705	20506	19269	17770	16296	14067	12813
SRR6301400	non-declining	Hainan	Haikou	HN	12576	13835	15377	17722	19782	19705	20506	19269	17770	16296	14067	12813
SRR6301401	non-declining	Hainan	Haikou	HN	12576	13835	15377	17722	19782	19705	20506	19269	17770	16296	14067	12813
SRR6301402	non-declining	Hainan	Haikou	HN	12576	13835	15377	17722	19782	19705	20506	19269	17770	16296	14067	12813
SRR6301403	non-declining	Hainan	Haikou	HN	12576	13835	15377	17722	19782	19705	20506	19269	17770	16296	14067	12813
SRR10549719	non-declining	Hainan	Sanya	HN	13996	15698	17074	19157	20721	20414	21034	19942	18206	16731	15037	14278
SRR10549720	non-declining	Hainan	Sanya	HN	13996	15698	17074	19157	20721	20414	21034	19942	18206	16731	15037	14278
SRR10549721	non-declining	Hainan	Sanya	HN	13996	15698	17074	19157	20721	20414	21034	19942	18206	16731	15037	14278
SRR10549722	non-declining	Hainan	Sanya	HN	14276	15873	17270	19327	20882	20597	21250	20152	18179	16835	15247	14579
SRR10549723	non-declining	Hainan	Sanya	HN	14276	15873	17270	19327	20882	20597	21250	20152	18179	16835	15247	14579
SRR10549709	non-declining	Hainan	Wenchang	HN	13149	14601	16395	18482	20303	20343	21395	20236	18435	16485	14274	13204
SRR10549710	non-declining	Hainan	Wenchang	HN	13149	14601	16395	18482	20303	20343	21395	20236	18435	16485	14274	13204
SRR10549711	non-declining	Hainan	Wenchang	HN	13149	14601	16395	18482	20303	20343	21395	20236	18435	16485	14274	13204
SRR10549712	non-declining	Hainan	Wenchang	HN	13069	14249	16059	18168	19996	19960	21186	19902	18181	16431	14224	13143
SRR10549713	non-declining	Hainan	Wenchang	HN	12687	13620	15420	17781	19797	20116	21705	20349	18494	16655	14284	12814
SRR10549714	non-declining	Hainan	Wenchang	HN	12687	13620	15420	17781	19797	20116	21705	20349	18494	16655	14284	12814
SRR10549715	non-declining	Hainan	Wenchang	HN	12687	13620	15420	17781	19797	20116	21705	20349	18494	16655	14284	12814
SRR10549716	non-declining	Hainan	Wenchang	HN	12687	13620	15420	17781	19797	20116	21705	20349	18494	16655	14284	12814
SRR10549717	non-declining	Hainan	Wenchang	HN	12687	13620	15420	17781	19797	20116	21705	20349	18494	16655	14284	12814
SRR21073031	non-declining	Jilin	Jilin	NE	7146	10117	14688	18166	20672	21517	19444	18211	16508	11552	7401	6022
SRR21073030	non-declining	Jilin	Jilin	NE	7146	10117	14688	18166	20672	21517	19444	18211	16508	11552	7401	6022
SRR21073029	non-declining	Jilin	Jilin	NE	7146	10117	14688	18166	20672	21517	19444	18211	16508	11552	7401	6022
SRR10549666	non-declining	Jilin	Dunhua	NE	6744	10257	14284	17343	19699	19589	17779	16463	14978	10988	7475	5629
SRR10549667	non-declining	Jilin	Dunhua	NE	6744	10257	14284	17343	19699	19589	17779	16463	14978	10988	7475	5629
SRR10549670	non-declining	Heilongjiang	Dongning	NE	7014	10751	14641	17143	19320	18726	17173	16089	14782	11217	7629	5988
SRR10549660	non-declining	Jilin	Yanbian	NE	7201	10691	14669	17215	19363	18529	16872	15959	14765	11116	7698	6038
SRR10549659	non-declining	Jilin	Yanbian	NE	7225	10954	14740	17204	19307	18364	16638	15830	14740	11200	7691	6022
SRR10549669	non-declining	Jilin	ChangBaishan	NE	6791	10335	14701	17701	20150	20338	18135	17119	15514	11383	7631	5869
SRR10549664	non-declining	Jilin	Jilin	NE	7260	10859	15064	17738	20156	20214	18277	17131	15534	11339	7814	6116
SRR10549665	non-declining	Jilin	Jilin	NE	7260	10859	15064	17738	20156	20214	18277	17131	15534	11339	7814	6116
SRR10549661	non-declining	Jilin	Yanbian	NE	7246	10841	14748	17268	19466	18834	16925	16172	14927	11206	7525	5952
SRR10549662	non-declining	Jilin	Jilin	NE	7566	11060	15131	17816	20298	20251	18181	17211	15665	11702	8023	6557
SRR10549668	non-declining	Jilin	ChangBaishan	NE	6852	10784	15004	17667	20070	19679	17579	16649	15299	11561	7852	6021
SRR10549654	non-declining	Liaoning	Huludao	NE	8755	11747	15907	19344	21755	22572	20579	18981	17413	13191	9376	7856
SRR10549655	non-declining	Liaoning	Huludao	NE	8755	11747	15907	19344	21755	22572	20579	18981	17413	13191	9376	7856
SRR10549656	non-declining	Liaoning	Huludao	NE	8755	11747	15907	19344	21755	22572	20579	18981	17413	13191	9376	7856
SRR10549657	non-declining	Liaoning	Huludao	NE	8755	11747	15907	19344	21755	22572	20579	18981	17413	13191	9376	7856
SRR10549658	non-declining	Liaoning	Huludao	NE	8755	11747	15907	19344	21755	22572	20579	18981	17413	13191	9376	7856
SRR6301324	non-declining	Liaoning	Qingyuan	NE	9498	12520	16214	19563	22067	22847	20588	19021	17454	13463	9655	8431
SRR6301325	non-declining	Liaoning	Qingyuan	NE	9498	12520	16214	19563	22067	22847	20588	19021	17454	13463	9655	8431
SRR6301326	non-declining	Liaoning	Qingyuan	NE	9498	12520	16214	19563	22067	22847	20588	19021	17454	13463	9655	8431
SRR6301337	non-declining	Liaoning	Qingyuan	NE	9498	12520	16214	19563	22067	22847	20588	19021	17454	13463	9655	8431
SRR6301338	non-declining	Liaoning	Qingyuan	NE	9498	12520	16214	19563	22067	22847	20588	19021	17454	13463	9655	8431
SRR6301339	non-declining	Liaoning	Qingyuan	NE	9498	12520	16214	19563	22067	22847	20588	19021	17454	13463	9655	8431
SRR6301340	non-declining	Liaoning	Qingyuan	NE	9498	12520	16214	19563	22067	22847	20588	19021	17454	13463	9655	8431
SRR6301341	non-declining	Liaoning	Qingyuan	NE	9498	12520	16214	19563	22067	22847	20588	19021	17454	13463	9655	8431
SRR6301364	non-declining	Liaoning	Qingyuan	NE	9498	12520	16214	19563	22067	22847	20588	19021	17454	13463	9655	8431
SRR6301365	non-declining	Liaoning	Qingyuan	NE	9498	12520	16214	19563	22067	22847	20588	19021	17454	13463	9655	8431
SRR10549634	non-declining	Qinghai	Guide	QH	9252	11945	15036	18305	20456	21071	20768	19240	15954	12869	10683	8882
SRR10549635	non-declining	Qinghai	Guide	QH	9252	11945	15036	18305	20456	21071	20768	19240	15954	12869	10683	8882
SRR10549636	non-declining	Qinghai	Guide	QH	9252	11945	15036	18305	20456	21071	20768	19240	15954	12869	10683	8882
SRR10549637	non-declining	Qinghai	Guide	QH	9252	11945	15036	18305	20456	21071	20768	19240	15954	12869	10683	8882
SRR10549638	non-declining	Qinghai	Guide	QH	9252	11945	15036	18305	20456	21071	20768	19240	15954	12869	10683	8882
SRR10549639	non-declining	Qinghai	Guide	QH	9252	11945	15036	18305	20456	21071	20768	19240	15954	12869	10683	8882
SRR10549642	non-declining	Qinghai	Guide	QH	9252	11945	15036	18305	20456	21071	20768	19240	15954	12869	10683	8882
SRR10549543	non-declining	Qinghai	Guide	QH	9252	11945	15036	18305	20456	21071	20768	19240	15954	12869	10683	8882
SRR10549544	non-declining	Qinghai	Guide	QH	9252	11945	15036	18305	20456	21071	20768	19240	15954	12869	10683	8882
SRR10549645	non-declining	Qinghai	Guide	QH	9252	11945	15036	18305	20456	21071	20768	19240	15954	12869	10683	8882
SRR10549623	non-declining	Qinghai	Xunhua	QH	9388	12057	14557	17678	19907	20735	20411	18788	15112	12124	10215	8847
SRR10549624	non-declining	Qinghai	Xunhua	QH	9388	12057	14557	17678	19907	20735	20411	18788	15112	12124	10215	8847
SRR10549625	non-declining	Qinghai	Xunhua	QH	9388	12057	14557	17678	19907	20735	20411	18788	15112	12124	10215	8847
SRR10549626	non-declining	Qinghai	Xunhua	QH	9388	12057	14557	17678	19907	20735	20411	18788	15112	12124	10215	8847
SRR10549627	non-declining	Qinghai	Xunhua	QH	9388	12057	14557	17678	19907	20735	20411	18788	15112	12124	10215	8847
SRR10549628	non-declining	Qinghai	Xunhua	QH	9388	12057	14557	17678	19907	20735	20411	18788	15112	12124	10215	8847
SRR10549630	non-declining	Qinghai	Xunhua	QH	9388	12057	14557	17678	19907	20735	20411	18788	15112	12124	10215	8847
SRR10549631	non-declining	Qinghai	Xunhua	QH	9388	12057	14557	17678	19907	20735	20411	18788	15112	12124	10215	8847
SRR10549632	non-declining	Qinghai	Xunhua	QH	9388	12057	14557	17678	19907	20735	20411	18788	15112	12124	10215	8847
SRR10549633	non-declining	Qinghai	Xunhua	QH	9388	12057	14557	17678	19907	20735	20411	18788	15112	12124	10215	8847
SRR10549858	non-declining	Hubei	Shennongjia	SNJ	8117	9953	12243	14807	16683	18002	18644	18690	14411	11109	8738	7635
SRR10549859	non-declining	Hubei	Shennongjia	SNJ	8117	9953	12243	14807	16683	18002	18644	18690	14411	11109	8738	7635
SRR6301352	non-declining	Hubei	Shennongjia	SNJ	8118	9952	12199	14806	16686	17994	18728	18790	14433	11145	8751	7621
SRR6301353	non-declining	Hubei	Shennongjia	SNJ	8118	9952	12199	14806	16686	17994	18728	18790	14433	11145	8751	7621
SRR6301354	non-declining	Hubei	Shennongjia	SNJ	8118	9952	12199	14806	16686	17994	18728	18790	14433	11145	8751	7621
SRR6301355	non-declining	Hubei	Shennongjia	SNJ	8118	9952	12199	14806	16686	17994	18728	18790	14433	11145	8751	7621
SRR6301356	non-declining	Hubei	Shennongjia	SNJ	8118	9952	12199	14806	16686	17994	18728	18790	14433	11145	8751	7621
SRR6301357	non-declining	Hubei	Shennongjia	SNJ	8118	9952	12199	14806	16686	17994	18728	18790	14433	11145	8751	7621
SRR6301358	non-declining	Hubei	Shennongjia	SNJ	8118	9952	12199	14806	16686	17994	18728	18790	14433	11145	8751	7621
SRR6301359	non-declining	Hubei	Shennongjia	SNJ	8118	9952	12199	14806	16686	17994	18728	18790	14433	11145	8751	7621
SRR6301360	non-declining	Hubei	Shennongjia	SNJ	8118	9952	12199	14806	16686	17994	18728	18790	14433	11145	8751	7621
SRR6301361	non-declining	Hubei	Shennongjia	SNJ	8118	9952	12199	14806	16686	17994	18728	18790	14433	11145	8751	7621
SRR10549538	non-declining	Hubei	Shennongjia	SNJ	7919	9632	12129	14719	16493	17920	18711	18869	14459	10994	8539	7369
SRR10549860	non-declining	Hubei	Shennongjia	SNJ	7848	9577	12107	14709	16485	17936	18670	18828	14376	10975	8543	7347
SRR10549861	non-declining	Hubei	Shennongjia	SNJ	7848	9577	12107	14709	16485	17936	18670	18828	14376	10975	8543	7347
